# Supplementary material for: Radiation from UV-A to Red Light Induces ROS-Dependent Release of Neutrophil Extracellular Traps
Source: Int J Mol Sci. 2023 Mar 17;24(6):5770. doi: 10.3390/ijms24065770 (PMC10051944; doi:10.3390/ijms24065770)
Supplement: Supplementary file 1 [file ijms-24-05770-s001.zip]

Archive with 1 entries (1 files):
- ijms-2258383-supplementary.pdf
